# Supplementary material for: Valorization of Unused, Expired Surgical Masks in Polymer-Modified Bitumens Using Maleic Anhydride as a Compatibilizer
Source: Polymers (Basel). 2025 Nov 23;17(23):3110. doi: 10.3390/polym17233110 (PMC12693888; doi:10.3390/polym17233110)
Supplement: Supplementary file 1 [file polymers-17-03110-s001.zip]

Archive with 1 entries (1 files):
- polymers-3899075-supplementary.pdf
